# Supplementary material for: Structural Analysis and Anti-Inflammatory Effect of a Digalactosyldiacylglycerol-Monoestolide, a Characteristic Glycolipid in Oats
Source: Nutrients. 2022 Oct 6;14(19):4153. doi: 10.3390/nu14194153 (PMC9570764; doi:10.3390/nu14194153)
Supplement: Supplementary file 1 [file nutrients-14-04153-s001.zip]

Archive with 1 entries (1 files):
- nutrients-1931766-supplementary.pdf
